# Supplementary material for: High genetic variability of Schmallenberg virus M-segment leads to efficient immune escape from neutralizing antibodies
Source: PLoS Pathog. 2021 Jan 26;17(1):e1009247. doi: 10.1371/journal.ppat.1009247 (PMC7872300; doi:10.1371/journal.ppat.1009247)
Supplement: S1 Data — (XLSX) [file ppat.1009247.s001.xlsx]

## Sheet: figure 4
hours post infection	tissue culture infectious dose 50% per ml (log 10)
	SBV BH 80/11		SBV 697/2012
0	1.75	1.875	1.625	1.75
8	2.625	2.625	1.625	1.5
24	4.75	4.875	3.125	3.375
48	5.125	5	4.125	4.125
72	5.25	5.375	4.5	4.375

## Sheet: figure 5
sample	x-fold titer reduction
	SBV BH 80/11	SBV 697/2012
SBV-infected cattle 1 (1/280)	56234.1	562.341
SBV-infected cattle 2 (1/50)	56234.1	100
SBV-infected cattle 3 (<1/5)	none	none
SBV-infected sheep 4 (1/120)	56234.1	177.828
mAb 5F8 (1/8)	56234.1	none
mAb 1C11 (1/16)	1000	1.7783
SBV-Gc Amino immunized cattle 4 (1/160)	56234.1	17.7828
SBV-Gc Amino immunized cattle 5 (1/48)	56234.1	17.7828
SBV-Gc Amino immunized cattle 6 (<1/5)	none	none
SBV-Gc Amino immunized cattle 7 (1/7)	10	none
AKA-Gc-SBV-Gc immunized cattle 8 (1/80)	562.341	none
AKA-Gc-SBV-Gc immunized cattle 9 (1/28)	56234.1	none
AKA-Gc-SBV-Gc immunized cattle 10 (1/67)	56234.1	none
AKA-Gc-SBV-Gc immunized cattle 11 (1/227)	56234.1	none
